# Supplementary material for: DOCK8 Mutation in Patient with Juvenile Idiopathic Arthritis and Sjögren’s Syndrome
Source: Int J Mol Sci. 2024 Feb 13;25(4):2259. doi: 10.3390/ijms25042259 (PMC10888949; doi:10.3390/ijms25042259)
Supplement: Supplementary file 1 [file ijms-25-02259-s001.zip]

Archive with 1 entries (1 files):
- ijms-2848318-supplementary.pdf
